# Supplementary material for: Hydrolysis Mechanism of Carbamate Methomyl by a Novel Esterase PestE: A QM/MM Approach
Source: Int J Mol Sci. 2022 Dec 27;24(1):433. doi: 10.3390/ijms24010433 (PMC9820155; doi:10.3390/ijms24010433)
Supplement: Supplementary file 1 [file ijms-24-00433-s001.zip]

Archive with 1 entries (1 files):
- ijms-2102623-supplementary.pdf
